# Supplementary material for: Diaphragm ultrasound and diaphragmatic 2D speckle tracking imaging in acute heart failure: a case series
Source: Eur Heart J Case Rep. 2024 Nov 28;8(12):ytae632. doi: 10.1093/ehjcr/ytae632 (PMC11647518; doi:10.1093/ehjcr/ytae632)
Supplement: ytae632_Supplementary_Data [file ytae632_supplementary_data.zip]

Archive with 3 entries (3 files):
- video 1 diaph motion ehj .mov
- video 2 Advanced HF strain diaph EHJ .mov
- video 3 diaph strain AHF.mp4
